# Supplementary material for: Shifting Survival Horizons in Advanced Ovarian Cancer: A Conditional Survival Perspective
Source: Curr Oncol. 2025 Dec 29;33(1):17. doi: 10.3390/curroncol33010017 (PMC12840376; doi:10.3390/curroncol33010017)
Supplement: Supplementary file 1 [file curroncol-33-00017-s001.zip]

Archive with 1 entries (1 files):
- curroncol-3988525-supplementary.pdf
